# Supplementary material for: Genomic profiles of a hepatoblastoma from a patient with Beckwith-Wiedemann syndrome with uniparental disomy on chromosome 11p15 and germline mutation of APC and PALB2
Source: Oncotarget. 2017 Aug 24;8(54):91950–7. doi: 10.18632/oncotarget.20515 (PMC5696154; doi:10.18632/oncotarget.20515)
Supplement: Supplementary file 3 [file oncotarget-08-91950-s003.xlsx]

## Sheet: Sheet1
Supplementary Table 2: Gene ontology analysis of somatic mutations using DAVID (http://david.abcc.ncifcrf.gov/) listed according to significance.
Category	Term	Count	%	PValue	Genes	List Total	Pop Hits	Pop Total	Fold Enrichment	Bonferroni	Benjamini	FDR
GOTERM_BP_DIRECT	GO:0007223~Wnt signaling pathway, calcium modulating pathway	2	20	0.0207146	TNRC6A, CTNNB1	10	39	16792	86.1128	0.980459	0.980459	22.8719
GOTERM_MF_DIRECT	GO:0001085~RNA polymerase II transcription factor binding	2	20	0.0247863	HCLS1, CTNNB1	10	47	16881	71.834	0.660147	0.660147	20.8296
GOTERM_CC_DIRECT	GO:0005667~transcription factor complex	2	20	0.0913936	HCLS1, CTNNB1	10	193	18224	18.885	0.994863	0.994863	61.0425
